# Supplementary material for: DNA methylation and lncRNA control asynchronous DNA replication at specific imprinted gene domains
Source: Nat Commun. 2026 Jan 21;17:1844. doi: 10.1038/s41467-026-68558-2 (PMC12920997; doi:10.1038/s41467-026-68558-2)
Supplement: Supplementary file 4 — Source data [file 41467_2026_68558_MOESM4_ESM.zip]

Archive with 89 entries (66 files):
- Source data/
- Source data/FACS data/
- Source data/FACS data/Suppl.Fig1b/
- Source data/FACS data/Suppl.Fig1b/FACS profile -BJ.pdf
- Source data/FACS data/Suppl.Fig2d/
- Source data/FACS data/Suppl.Fig2d/BJ-4fractions.pdf
- Source data/FACS data/Suppl.Fig8a/
- Source data/FACS data/Suppl.Fig8a/BJ NPC.pdf
- Source data/immunofluorescence data/
- Source data/immunofluorescence data/Nestin-Tuj1-merge (Fig. 7b)..tif
- Source data/Sanger-sequencing data/
- Source data/Sanger-sequencing data/Fig2c-d/
- Source data/Sanger-sequencing data/Fig2c-d/BJ early-Dlk1.pdf
- Source data/Sanger-sequencing data/Fig2c-d/BJ early-Meg3.pdf
- Source data/Sanger-sequencing data/Fig2c-d/BJ late-Dlk1.pdf
- Source data/Sanger-sequencing data/Fig2c-d/BJ late-Meg3.pdf
- Source data/Sanger-sequencing data/Fig2c-d/JB early-Dlk1.pdf
- Source data/Sanger-sequencing data/Fig2c-d/JB early-Meg3.pdf
- Source data/Sanger-sequencing data/Fig2c-d/JB late-Dlk1.pdf
- Source data/Sanger-sequencing data/Fig2c-d/JB late-Meg3.pdf
- Source data/Sanger-sequencing data/Fig4d/
- Source data/Sanger-sequencing data/Fig4d/Meg3DMR -WT-Hpa2-.pdf
- Source data/Sanger-sequencing data/Fig4d/Meg3DMR-WT-Hpa2+.pdf
- Source data/Sanger-sequencing data/Fig4d/Meg3DMR-Zfp57KO-Meg3pro-Hpa2+.pdf
- Source data/Sanger-sequencing data/Fig4d/Meg3DMR-Zfp57KO-Meg3pro-Hpa2-.pdf
- Source data/Sanger-sequencing data/Fig7d/
- Source data/Sanger-sequencing data/Fig7d/NPC-Meg3DMR-Hpa2+.pdf
- Source data/Sanger-sequencing data/Fig7d/NPC-Meg3DMR-Hpa2-.pdf
- Source data/Sanger-sequencing data/Fig7h/
- Source data/Sanger-sequencing data/Fig7h/NPC-early-Dlk1.pdf
- Source data/Sanger-sequencing data/Fig7h/NPC-early-Meg3.pdf
- Source data/Sanger-sequencing data/Fig7h/NPC-late-Dlk1.pdf
- Source data/Sanger-sequencing data/Fig7h/NPC-late-Meg3.pdf
- Source data/Sanger-sequencing data/Suppl.Fig1f/
- Source data/Sanger-sequencing data/Suppl.Fig1f/BJ early SnrpnR1.pdf
- Source data/Sanger-sequencing data/Suppl.Fig1f/BJ early SnrpnR2.pdf
- Source data/Sanger-sequencing data/Suppl.Fig1f/BJ early SnrpnR3.pdf
- Source data/Sanger-sequencing data/Suppl.Fig1f/BJ late SnrpnR1.pdf
- Source data/Sanger-sequencing data/Suppl.Fig1f/BJ late SnrpnR2.pdf
- Source data/Sanger-sequencing data/Suppl.Fig1f/BJ late SnrpnR3.pdf
- Source data/Sanger-sequencing data/Suppl.Fig1f/desktop.ini
- Source data/Sanger-sequencing data/Suppl.Fig1g/
- Source data/Sanger-sequencing data/Suppl.Fig1g/BJ early H19.pdf
- Source data/Sanger-sequencing data/Suppl.Fig1g/BJ early Peg3.pdf
- Source data/Sanger-sequencing data/Suppl.Fig1g/BJ early Rasgrf1.pdf
- Source data/Sanger-sequencing data/Suppl.Fig1g/BJ early Slc38a4.pdf
- Source data/Sanger-sequencing data/Suppl.Fig1g/BJ late H19.pdf
- Source data/Sanger-sequencing data/Suppl.Fig1g/BJ late Peg3.pdf
- Source data/Sanger-sequencing data/Suppl.Fig1g/BJ late Rasgrf1.pdf
- Source data/Sanger-sequencing data/Suppl.Fig1g/BJ late Slc38a4.pdf
- Source data/Sanger-sequencing data/Suppl.Fig2g/
- Source data/Sanger-sequencing data/Suppl.Fig2g/Early-G2-Meg3.pdf
- Source data/Sanger-sequencing data/Suppl.Fig2g/Early-S-Meg3.pdf
- Source data/Sanger-sequencing data/Suppl.Fig2g/Late-G1-Meg3.pdf
- Source data/Sanger-sequencing data/Suppl.Fig2g/Late-S-Meg3.pdf
- Source data/Sanger-sequencing data/Suppl.Fig2h/
- Source data/Sanger-sequencing data/Suppl.Fig2h/Early-G2-Dlk1.pdf
- Source data/Sanger-sequencing data/Suppl.Fig2h/Early-S-Dlk1.pdf
- Source data/Sanger-sequencing data/Suppl.Fig2h/Late-G1-Dlk1.pdf
- Source data/Sanger-sequencing data/Suppl.Fig2h/Late-S-Dlk1.pdf
- Source data/Sanger-sequencing data/Suppl.Fig3c/
- Source data/Sanger-sequencing data/Suppl.Fig3c/Sh1-early-Meg3.pdf
- Source data/Sanger-sequencing data/Suppl.Fig3c/Sh1-late-Meg3.pdf
- Source data/Sanger-sequencing data/Suppl.Fig3d/
- Source data/Sanger-sequencing data/Suppl.Fig3d/Zfp57-early-Meg3.pdf
- Source data/Sanger-sequencing data/Suppl.Fig3d/Zfp57-late-Meg3.pdf
- Source data/Sanger-sequencing data/Suppl.Fig3f/
- Source data/Sanger-sequencing data/Suppl.Fig3f/Zfp57KO-early-Snrpn.pdf
- Source data/Sanger-sequencing data/Suppl.Fig3f/Zfp57KO-late-Snrpn.pdf
- Source data/Sanger-sequencing data/Suppl.Fig5c/
- Source data/Sanger-sequencing data/Suppl.Fig5c/KO sequence check.seq
- Source data/Sanger-sequencing data/Suppl.Fig5c/WT sequence check1.seq
- Source data/Sanger-sequencing data/Suppl.Fig5c/WT sequence check2.seq
- Source data/Sanger-sequencing data/Suppl.Fig6c/
- Source data/Sanger-sequencing data/Suppl.Fig6c/Ori-sequence.pdf
- Source data/Sanger-sequencing data/Suppl.Fig6f/
- Source data/Sanger-sequencing data/Suppl.Fig6f/Ori-early-Dlk1.pdf
- Source data/Sanger-sequencing data/Suppl.Fig6f/Ori-early-Meg3.pdf
- Source data/Sanger-sequencing data/Suppl.Fig6f/Ori-late-Dlk1.pdf
- Source data/Sanger-sequencing data/Suppl.Fig6f/Ori-late-Meg3.pdf
- Source data/Sanger-sequencing data/Suppl.Fig6g/
- Source data/Sanger-sequencing data/Suppl.Fig6g/in1-early-Dlk1.pdf
- Source data/Sanger-sequencing data/Suppl.Fig6g/in1-early-Meg3.pdf
- Source data/Sanger-sequencing data/Suppl.Fig6g/in1-late-Dlk1.pdf
- Source data/Sanger-sequencing data/Suppl.Fig6g/in1-late-Meg3.pdf
- Source data/Sanger-sequencing data/Suppl.Fig8f/
- Source data/Sanger-sequencing data/Suppl.Fig8f/NPC-early-Snrpn.pdf
- Source data/Sanger-sequencing data/Suppl.Fig8f/NPC-late-Snrpn.pdf
- Source data/Source data_raw qPCR and gel electrophoresis images.xlsx
