# Supplementary material for: DNA methylation and lncRNA control asynchronous DNA replication at specific imprinted gene domains
Source: Nat Commun. 2026 Jan 21;17:1844. doi: 10.1038/s41467-026-68558-2 (PMC12920997; doi:10.1038/s41467-026-68558-2)
Supplement: Supplementary file 4 — Source data [file 41467_2026_68558_MOESM4_ESM.zip › Source data/Sanger-sequencing data/Suppl.Fig5c/KO sequence check.seq]

LOCUS       H3_deletion             1204 bp    DNA        linear       31-JUL-2024
DEFINITION  .
ACCESSION   
VERSION     
SOURCE      .
  ORGANISM  .
COMMENT     >EF72763694_EF72763694
COMMENT     
COMMENT     ApEinfo:methylated:1
FEATURES             Location/Qualifiers
     misc_feature    876..878
                     /locus_tag="PAM"
                     /label="PAM"
                     /ApEinfo_label="PAM"
                     /ApEinfo_fwdcolor="#ffff00"
                     /ApEinfo_revcolor="green"
                     /ApEinfo_graphicformat="arrow_data {{0 0.5 0 1 2 0 0 -1 0
                     -0.5} {} 0} width 5 offset 0"
     misc_feature    879..1204
                     /locus_tag="After Meg3"
                     /label="After Meg3"
                     /ApEinfo_label="After Meg3"
                     /ApEinfo_fwdcolor="#c0c0c0"
                     /ApEinfo_revcolor="green"
                     /ApEinfo_graphicformat="arrow_data {{0 0.5 0 1 2 0 0 -1 0
                     -0.5} {} 0} width 5 offset 0"
     misc_feature    828..842
                     /locus_tag="Partie du gRNAfw"
                     /label="Partie du gRNAfw"
                     /ApEinfo_label="Partie du gRNAfw"
                     /ApEinfo_fwdcolor="#8080ff"
                     /ApEinfo_revcolor="green"
                     /ApEinfo_graphicformat="arrow_data {{0 0.5 0 1 2 0 0 -1 0
                     -0.5} {} 0} width 5 offset 0"
     misc_feature    383..383
                     /locus_tag="SNP JF1 C"
                     /label="SNP JF1 C"
                     /ApEinfo_label="SNP JF1 C"
                     /ApEinfo_fwdcolor="cyan"
                     /ApEinfo_revcolor="green"
                     /ApEinfo_graphicformat="arrow_data {{0 0.5 0 1 2 0 0 -1 0
                     -0.5} {} 0} width 5 offset 0"
     misc_feature    561..709
                     /locus_tag="Exon 2"
                     /label="Exon 2"
                     /ApEinfo_label="Exon 2"
                     /ApEinfo_fwdcolor="#0080ff"
                     /ApEinfo_revcolor="green"
                     /ApEinfo_graphicformat="arrow_data {{0 0.5 0 1 2 0 0 -1 0
                     -0.5} {} 0} width 5 offset 0"
     misc_feature    1136..1136
                     /locus_tag="SNP"
                     /label="SNP"
                     /ApEinfo_label="SNP"
                     /ApEinfo_fwdcolor="cyan"
                     /ApEinfo_revcolor="green"
                     /ApEinfo_graphicformat="arrow_data {{0 0.5 0 1 2 0 0 -1 0
                     -0.5} {} 0} width 5 offset 0"
ORIGIN
        1 TATCTGGTAC CCCTCCCATT GCTGTCCTCC CCTCCCATTT CTCCTCCTAC TTCTCCTCCC
       61 ATTTCTACTT TCCCTCTTCC CCCTCCCATT TCTGTTTTCC CTCCTCCCCC CTCCCATTTC
      121 TTCTCCCTCC TCCCCCTCCC ATTTCTTCTC CCTCCTCCCC CTCCCATTTC TCCTCTCCCT
      181 CTTTCCCCTC CCACTTTTCT CCCCTATCTT CCCCCTCCCA TTTTTCCTCA CTTCTTCCCT
      241 CCTCCCACTT CTCCTCCCTC CTCCCTCCTC CTTTCTCCCC CCCACCCACT TCCCTCATTC
      301 CTCTTACCCC TCCCTTCCTC CTCCTTTCTC CTCCCGCCCC TACCCATTTC CCTCATTCCT
      361 CTTACCCCTC CCTTCTCTTC CTTCCCTCCA CCCCATCCCT GCTTCTCTTC CCTGATCCCT
      421 CCCACCCCTC CCTCTTTCCC CCCAAGCCTT CCCCTCCCTT CTCTCCTCTT TCACTTGCCC
      481 CCTCCCTCTC TATGCTGTTC CTGGGCTGGC CGTTAGAGGT CATCAAGGTG GTTTCTAACA
      541 ACCCCCTCCC ATATCCTAGG CTCTCTCTTC AGGGATGACA TCATCGGCTC ACACCAGTCT
      601 TCCAGGACCA CCTTCTGGAT GCCAAGGCTG CTGCTCGAGT ACCTGCTGTG CACCTCTACC
      661 TCCTGGTACC CCAGCCACTC CCTCAAGTTG CCTGCATGTT ATATGGCCTG TGAGCTCTCC
      721 TGCCCATTGC ACATTCATCA CCCCCAGACC CATTAGCCAT TAAAGACAAC TTAAAATGTT
      781 AAATAATTAG CTGAAATTAT AATTAGTTAT AATTAATTAG CTTACATTGT AATTAATACC
      841 TAGGTATTAA TTAGGCCCGC ACTCACTAAT TATTAGGGAG GGTGGGTGTC TTGCTGGGGC
      901 TTCCTTTTGT AGTGTAGTGG GGTAGAGGAG TTGCCTCAAA CCCCAGAAAG TCACCTTTGT
      961 GCTGCCCTGT GTGTGCTTAA GAGATGGATA CACTGGGGCC CGATGAAGGG CCTGTGCTCG
     1021 GTGGGTTTAG GAGAACCCTT TCCTCGTGTG CTCGGGATGC CAGTTTCCTT CTGGAAATGA
     1081 AGCCATGCAA GAGCTGTGGG AGGTCTGGCT TTGGAGCCTG AGGGGCTCAA AGCTCTGGTC
     1141 CTTGGAACTC CAGAAAAAAT GTTGCTCCGG GGCTGAATTC TGTGCACCCC CCTTGCCCTC
     1201 CAAC     
//
