# Supplementary material for: DNA methylation and lncRNA control asynchronous DNA replication at specific imprinted gene domains
Source: Nat Commun. 2026 Jan 21;17:1844. doi: 10.1038/s41467-026-68558-2 (PMC12920997; doi:10.1038/s41467-026-68558-2)
Supplement: Supplementary file 4 — Source data [file 41467_2026_68558_MOESM4_ESM.zip › Source data/Sanger-sequencing data/Suppl.Fig5c/WT sequence check1.seq]

LOCUS       H3_begin                 462 bp    DNA        linear       02-AUG-2024
DEFINITION  .
ACCESSION   
VERSION     
SOURCE      .
  ORGANISM  .
COMMENT     >EF72747954_EF72747954
COMMENT     ApEinfo:methylated:1
FEATURES             Location/Qualifiers
     misc_feature    314..462
                     /locus_tag="Exon3"
                     /label="Exon3"
                     /ApEinfo_label="Exon3"
                     /ApEinfo_fwdcolor="#0080ff"
                     /ApEinfo_revcolor="green"
                     /ApEinfo_graphicformat="arrow_data {{0 0.5 0 1 2 0 0 -1 0
                     -0.5} {} 0} width 5 offset 0"
     misc_feature    432..432
                     /locus_tag="SNPs B6 T"
                     /label="SNPs B6 T"
                     /ApEinfo_label="SNPs B6 T"
                     /ApEinfo_fwdcolor="cyan"
                     /ApEinfo_revcolor="green"
                     /ApEinfo_graphicformat="arrow_data {{0 0.5 0 1 2 0 0 -1 0
                     -0.5} {} 0} width 5 offset 0"
     misc_feature    274..275
                     /locus_tag="Deletion of 6 NT between these 2 NTs"
                     /label="Deletion of 6 NT between these 2 NTs"
                     /ApEinfo_label="Deletion of 6 NT between these 2 NTs"
                     /ApEinfo_fwdcolor="#ff0000"
                     /ApEinfo_revcolor="green"
                     /ApEinfo_graphicformat="arrow_data {{0 0.5 0 1 2 0 0 -1 0
                     -0.5} {} 0} width 5 offset 0"
     misc_feature    9..142
                     /locus_tag="Exon 2"
                     /label="Exon 2"
                     /ApEinfo_label="Exon 2"
                     /ApEinfo_fwdcolor="#0080ff"
                     /ApEinfo_revcolor="green"
                     /ApEinfo_graphicformat="arrow_data {{0 0.5 0 1 2 0 0 -1 0
                     -0.5} {} 0} width 5 offset 0"
ORIGIN
        1 TCTTGGGAGA CATCATCGGG CTCACACCAG TCTTCCAGGA CCACCTTCTG GATGCCAAGG
       61 CTGCTGCTCG AGTACCTGCT GTGCACCTCT ACCTCCTGGT ACCCCAGCCA CTCCCTCAAG
      121 TTGCCTGCAT GTTATATGGC CTGTGAGCTC TCCTGCCCAT TGCACATTCA TCACCCCCAG
      181 ACCCATTAGC CATTAAAGAC AACTTAAAAT GTTAAATAAT TAGCTGAAAT TATAATTAGT
      241 TATAATTAAT TAGCTTACAT TGTAATTAAT ACCTGGGCAT TTAATAAATT CTCTAACCTT
      301 TGGTTATTTG TAGAGCCAAG GAGCACGGAT TCCAGGAACC CACTACCATA CAGAGCAACT
      361 CCTTGTGGAC CCCCCTGGGA TCAGGACAGC GAGGGACAAG CGACAAAGAG GATCATCAGT
      421 GGCCAGCTAG TCTCTCTGGG GTTCAAACCT TGAACCAGTG GC 
//
