# Supplementary material for: DNA methylation and lncRNA control asynchronous DNA replication at specific imprinted gene domains
Source: Nat Commun. 2026 Jan 21;17:1844. doi: 10.1038/s41467-026-68558-2 (PMC12920997; doi:10.1038/s41467-026-68558-2)
Supplement: Supplementary file 4 — Source data [file 41467_2026_68558_MOESM4_ESM.zip › Source data/Sanger-sequencing data/Suppl.Fig5c/WT sequence check2.seq]

LOCUS       EF72763690_EF727         576 bp    DNA        linear       02-AUG-2024
DEFINITION  .
ACCESSION   
VERSION     
SOURCE      .
  ORGANISM  .
COMMENT     >EF72763690_EF72763690
COMMENT     ApEinfo:methylated:1
FEATURES             Location/Qualifiers
     misc_feature    166..576
                     /locus_tag="After Meg3"
                     /label="After Meg3"
                     /ApEinfo_label="After Meg3"
                     /ApEinfo_fwdcolor="#c0c0c0"
                     /ApEinfo_revcolor="green"
                     /ApEinfo_graphicformat="arrow_data {{0 0.5 0 1 2 0 0 -1 0
                     -0.5} {} 0} width 5 offset 0"
     misc_feature    24..160
                     /locus_tag="Exon 10"
                     /label="Exon 10"
                     /ApEinfo_label="Exon 10"
                     /ApEinfo_fwdcolor="#0080ff"
                     /ApEinfo_revcolor="green"
                     /ApEinfo_graphicformat="arrow_data {{0 0.5 0 1 2 0 0 -1 0
                     -0.5} {} 0} width 5 offset 0"
     misc_feature    91..91
                     /locus_tag="SNPs, A B6"
                     /label="SNPs, A B6"
                     /ApEinfo_label="SNPs, A B6"
                     /ApEinfo_fwdcolor="cyan"
                     /ApEinfo_revcolor="green"
                     /ApEinfo_graphicformat="arrow_data {{0 0.5 0 1 2 0 0 -1 0
                     -0.5} {} 0} width 5 offset 0"
     misc_feature    115..115
                     /locus_tag="SNPs, A B6(1)"
                     /label="SNPs, A B6(1)"
                     /ApEinfo_label="SNPs, A B6"
                     /ApEinfo_fwdcolor="cyan"
                     /ApEinfo_revcolor="green"
                     /ApEinfo_graphicformat="arrow_data {{0 0.5 0 1 2 0 0 -1 0
                     -0.5} {} 0} width 5 offset 0"
     misc_feature    41..41
                     /locus_tag="SNPs, G B6"
                     /label="SNPs, G B6"
                     /ApEinfo_label="SNPs, G B6"
                     /ApEinfo_fwdcolor="cyan"
                     /ApEinfo_revcolor="green"
                     /ApEinfo_graphicformat="arrow_data {{0 0.5 0 1 2 0 0 -1 0
                     -0.5} {} 0} width 5 offset 0"
     misc_feature    443..443
                     /locus_tag="SNPs, T B6"
                     /label="SNPs, T B6"
                     /ApEinfo_label="SNPs, T B6"
                     /ApEinfo_fwdcolor="cyan"
                     /ApEinfo_revcolor="green"
                     /ApEinfo_graphicformat="arrow_data {{0 0.5 0 1 2 0 0 -1 0
                     -0.5} {} 0} width 5 offset 0"
     misc_feature    165..182
                     /locus_tag="gRNA"
                     /label="gRNA"
                     /ApEinfo_label="gRNA"
                     /ApEinfo_fwdcolor="#8080c0"
                     /ApEinfo_revcolor="green"
                     /ApEinfo_graphicformat="arrow_data {{0 0.5 0 1 2 0 0 -1 0
                     -0.5} {} 0} width 5 offset 0"
     misc_feature    183..185
                     /locus_tag="PAM"
                     /label="PAM"
                     /ApEinfo_label="PAM"
                     /ApEinfo_fwdcolor="#ffff00"
                     /ApEinfo_revcolor="green"
                     /ApEinfo_graphicformat="arrow_data {{0 0.5 0 1 2 0 0 -1 0
                     -0.5} {} 0} width 5 offset 0"
ORIGIN
        1 TTGGGGAAAG GTGTTGTGTC TTCCTGTTGA GTCTACATCT TTGAAATGGG CTCAGGTTCC
       61 TACCTCACAG GGCTGTTGTG AGGCAGCCGC GATGTGCTTA GAAGCATGGG GCCTGGTGGC
      121 TCATGGTGCT TTCAATAAAT TTCTTGTTTT AACTAAAGCA GTGATGGGTG TGCTACTATA
      181 GAGGGAGGGT GGGTGTCTTG CTGGGGCTTC CTTTTGTAGT GTAGTGGGGT AGAGGAGTTG
      241 CCTCAAACCC CAGAAAGTCA CCTTTGTGCT GCCCTGTGTG TGCTTAAGAG ATGGATACAC
      301 TGGGGCCCGA TGAAGGGCCT GTGCTCGGTG GGTTTAGGAG AACCCTTTCC TCGTGTGCTC
      361 GGGATGCCAG TTTCCTTCTG GAAATGAAGC CATGCAAGAG CTGTGGGAGG TCTGGCTTTG
      421 GAGCCTGAGG GGCTCACAGC TCCGGTCCTT GGAGCTCCAG AGAAAATGTT GCTCCGGGGC
      481 TGAGTTCTGT GCACCCCCCT TGCCCTCCAC ACTCCCCGGG GCTATGCCAG GGCCCTAGCT
      541 GAGGCGTCAT CTTGACCCAG TGGGGGTGGG TCAAAA  
//
