# Supplementary material for: DNA methylation and lncRNA control asynchronous DNA replication at specific imprinted gene domains
Source: Nat Commun. 2026 Jan 21;17:1844. doi: 10.1038/s41467-026-68558-2 (PMC12920997; doi:10.1038/s41467-026-68558-2)
Supplement: Supplementary file 4 — Source data [file 41467_2026_68558_MOESM4_ESM.zip › Source data/Source data_raw qPCR and gel electrophoresis images.xlsx]

## Sheet: Fig.1f
DNA methylation sensitive qPCR result
100*[value from Hpa2+ normalized to Col1a2]/ [value from Hpa2- normalized to Col1a2]
									average
	Experiment1									Actb	IAP	IG-DMR	Meg3-DMR	Snrpn-DMR
		Actb	IAP	IG-DMR	Meg3-DMR	Snrpn-DMR			BJ	1.09237	99.4776	46.7606	55.9814	50.7192
	BJ	1.20036	105.559	39.7919	44.6485	32.7598			AK2	2.98189	92.7207	105.646	100.588	2.22862		BJ	0.77	1.77	2.77	3.77	4.77
	AK2	3.15762	105.538	88.8623	110.405	2.28763			PR3	1.98336	94.0433	1.94583	2.58817	127.939		AK2	0.93	1.93	2.93	3.93	4.93
	PR3	1.67217	125.349	1.30451	1.27792	121.419			Embryo	1.23578	85.2877	52.7851	45.349	39.6723		PR3	1.08	2.08	3.08	4.08	5.08
	Embryo	1.18854	100.356	53.5857	37.1567	37.8906										Embryo	1.25	2.25	3.25	4.25	5.25
	Experiment2								STDEV	Actb	IAP	IG-DMR	Meg3-DMR	Snrpn-DMR
		Actb	IAP	IG-DMR	Meg3-DMR	Snrpn-DMR			BJ	0.203378	10.0087	17.7801	11.6368	12.2178
	BJ	1.32263	100.36	32.203	55.2223	55.5556			AK2	0.185726	8.55281	23.4268	8.02983	2.1248
	AK2	2.83555	91.6874	90.5872	89.6932	1.3697			PR3	0.378951	22.5115	1.02023	1.72768	12.7621
	PR3	1.7053	73.9023	1.17388	4.93869	136.604			Embryo	0.606637	16.0367	0.759275	8.62911	6.39975
	Embryo	1.03108	95.948	53.2791	56.4033	44.7774
	Experiment3
		Actb	IAP	IG-DMR	Meg3-DMR	Snrpn-DMR
	BJ	0.956508	85.0751	42.4204	72.1301	54.471
	AK2	3.11355	89.2904	86.8367	96.5306	0.504825
	PR3	2.48176	82.4503	3.39971	2.83348	113.288
	Embryo	0.644762	65.3578	52.0814	40.0465	31.3731
	Experiment4
		Actb	IAP	IG-DMR	Meg3-DMR	Snrpn-DMR
	BJ	0.890008	106.916	72.6269	51.9248	60.0904
	AK2	2.73497	82.1956	125.966	105.725	1.12807
	PR3	2.0742	94.4715	1.90521	1.30258	140.444
	Embryo	2.07875	79.4889	52.1941	47.7894	44.6481
	Experiment5
		Actb	IAP	IG-DMR	Meg3-DMR	Snrpn-DMR
	AK2	3.06778	94.8924	135.979	100.588	5.85286

## Sheet: Fig.2c-d
Allele-soecific qPCR
values normalized to mitochondrial gene
		Experiment 1				Experiment 2				Experiment 3				Experiment 4
		Meg3 BL6	Meg3 JF1			Meg3 BL6	Meg3 JF1			Meg3 BL6	Meg3 JF1			Meg3 BL6	Meg3 JF1
	BJ early	3.2439	0.187805		BJ early	1.17817	0.0710468		BJ early	2.13483	0.105805
	BJ late	0.470466	1.26425		BJ late	0.187075	0.289796		BJ late	0.256842	0.507368
	JB early	0.210526	1.0117		JB early	1.19923	3.9265		JB early	0.138311	0.711138		JB early	0.205397	2.08396
	JB late	0.684122	0.0515203		JB late	1.85941	0.232426		JB late	0.256398	0.0549763		JB late	0.358974	0.1
	normalized to early
		Experiment 1				Experiment 2				Experiment 3				Experiment 4
		Meg3 BL6	Meg3 JF1			Meg3 BL6	Meg3 JF1			Meg3 BL6	Meg3 JF1			Meg3 BL6	Meg3 JF1
	BJ early	1	1		BJ early	1	1		BJ early	1	1
	BJ late	0.145031	6.73171		BJ late	0.158784	4.07895		BJ late	0.12031	4.79531
	JB early	1	1		JB early	1	1		JB early	1	1		JB early	1	1
	JB late	3.24958	0.0509247		JB late	1.55051	0.0591943		JB late	1.85378	0.0773075		JB late	1.74771	0.0479856
	average				STDEV
		Meg3 BL6	Meg3 JF1			Meg3 BL6	Meg3 JF1
	Early	1	1		BJ early	0	0
	Late	0.141375	5.20199		BJ late	0.0194956	1.37235
	JB early	1	1		JB early	0	0
	JB late	2.10039	0.058853		JB late	0.153901	0.0147958
		Meg3 BL6				Meg3 JF1
	BJ early	1	1	1		1	1	1
	BJ late	0.145031	0.158784	0.12031		6.73171	4.07895	4.79531
		1.76987e-07				0.00607336
		Meg3 JF1					Meg3 BL6
	JB early	1	1	1	1		1	1	1	1
	JB late	0.0509247	0.0591943	0.0773075	0.0479856		3.24958	1.55051	1.85378	1.74771
		7.97258e-12					0.0297714

## Sheet: Fig.3b
DNA methylation sensitive qPCR result
100*[value from Hpa2+ normalized to Col1a2]/ [value from Hpa2- normalized to Col1a2]
	Experiment1								average
		Actb	IAP	KvDMR1	IG-DMR	Meg3-DMR				Actb	IAP	KvDMR1	IG-DMR	Meg3-DMR
	BJ	1.20036	105.559	44.8711	39.7919	44.6485			BJ	1.09237	99.4776	46.8031	46.7606	55.9814
	Sh-1	1.40789	90.0494	45.6963	89.6605	133.655			Sh-1	1.60387	96.289	47.5661	96.9833	119.564
	Zfp57-/-	4.0575	110.141	2.18721	12.2334	0.374282			Zfp57-/-	3.16464	91.5181	2.08046	6.5534	0.904044
	Experiment2
		Actb	IAP	KvDMR1	IG-DMR	Meg3-DMR			STDEV	Actb	IAP	KvDMR1	IG-DMR	Meg3-DMR
	BJ	1.32263	100.36	43.1598	32.203	55.2223			BJ	0.203378	10.0087	3.91739	17.7801	11.6368
	Sh-1	1.61661	103.931	44.3921	106.122	105.239			Sh-1	0.206072	6.30495	4.37271	7.36621	15.1998
	Zfp57-/-	4.71396	64.2578	0	7.747	0.207787			Zfp57-/-	1.4392	19.4163	1.48	4.48128	0.732343
	Experiment3								BJ	0.8	1.8	2.8	3.8	4.8
		Actb	IAP	KvDMR1	IG-DMR	Meg3-DMR			Sh-1	1	2	3	4	5
	BJ	0.956508	85.0751	46.9934	42.4204	72.1301			Zfp57-/-	1.19	2.19	3.19	4.19	5.19
	Sh-1	1.50571	92.3519	54.0295	92.6113	107.653
	Zfp57-/-	1.81289	97.2016	2.69069	4.32797	1.73152
	Experiment4
		Actb	IAP	KvDMR1	IG-DMR	Meg3-DMR
	BJ	0.890008	106.916	52.1879	72.6269	51.9248
	Sh-1	1.88528	98.8235	46.1463	99.5398	131.707
	Zfp57-/-	2.0742	94.4715	3.44395	1.90521	1.30258
	Experiment5
		Actb	IAP	KvDMR1	IG-DMR	Meg3-DMR
	Sh-1	1.61661	103.931	44.3921	106.122	105.239
	Experiment6
		Actb	IAP	KvDMR1	IG-DMR	Meg3-DMR
	Sh-1	0.0161661	1.03931	0.443921	1.06122	1.05239

## Sheet: Fig.3c-d
Allele-soecific qPCR
values normalized to mitochondrial gene
		Experiment 1				Experiment 2				Experiment 3
		Meg3 BL6	Meg3 JF1			Meg3 BL6	Meg3 JF1			Meg3 BL6	Meg3 JF1
	Sh-1 early	0.338816	0.322697		Sh-1 early	0.0764591	0.0118288		Sh-1 early	0.234934	0.226638
	Sh-1 late	1.51525	0.830508		Sh-1 late	0.45302	0.0949664		Sh-1 late	1.23368	0.814433
	Zp57 KO early	1.9213	1.13194		Zp57 KO early	5.82803	4.42675		Zp57 KO early	1.66667	0.432292
	Zp57 KO late	0.0761261	0.0202703		Zp57 KO late	0.158497	0.112701		Zp57 KO late	0.0624204	0.00194268
	normalized to early
		Experiment 1				Experiment 2				Experiment 3
		Meg3 BL6	Meg3 JF1			Meg3 BL6	Meg3 JF1			Meg3 BL6	Meg3 JF1
	Sh-1 early	1	1		BJ early	1	1		BJ early	1	1
	Sh-1 late	4.47221	2.57365		BJ late	5.925	8.02841		BJ late	5.25115	3.59355
	Zp57 KO early	1	1		JB early	1	1		JB early	1	1
	Zp57 KO late	0.0396223	0.0179075		JB late	0.0271957	0.0254591		JB late	0.0374522	0.0044939
	average				STDEV
		Meg3 BL6	Meg3 JF1			Meg3 BL6	Meg3 JF1
Sh-1	Early	1	1		Early	0	0
	Late	5.21612	4.73187		Late	0.727028	2.90008
Zfp57 KO	Early	1	1		Early	0	0
	Late	0.0347567	0.0159535		Late	0.00663733	0.0106183

## Sheet: Fig.4c
DNA methylation sensitive qPCR result
100*[value from Hpa2+ normalized to Col1a2]/ [value from Hpa2- normalized to Col1a2]
		Actb	IAP	KvDMR1	IG-DMR	Meg3-DMR		average	Actb	IAP	KvDMR1	IG-DMR	Meg3-DMR
	BJ	1.20036	105.559	44.8711	39.7919	44.6485		BJ	1.09237	99.4776	46.8031	46.7606	55.9814
	Zfp57-/-; Meg3 pro-/-	1.33748	94.1859	2.59554	4.46272	37.3961		Zfp57-/-; Meg3 pro-/-	1.40888	108.185	2.20306	2.72145	51.7403
	Experiment2							STDEV	Actb	IAP	KvDMR1	IG-DMR	Meg3-DMR
		Actb	IAP	KvDMR1	IG-DMR	Meg3-DMR		BJ	0.203378	10.0087	3.91739	17.7801	11.6368
	BJ	1.32263	100.36	43.1598	32.203	55.2223		Zfp57-/-; Meg3 pro-/-	0.61531	16.3429	1.60786	1.8268	11.3284
	Zfp57-/-; Meg3 pro-/-	0.609034	102.768	1.64798	1.30405	64.2389
								BJ	0.87	1.87	2.87	3.87	4.87
								Zfp57-/-; Meg3 pro-/-	1.12	2.12	3.12	4.12	5.12
	Experiment3
		Actb	IAP	KvDMR1	IG-DMR	Meg3-DMR
	BJ	0.956508	85.0751	46.9934	42.4204	72.1301
	Zfp57-/-; Meg3 pro-/-	1.60845	131.811	4.19226	4.12766	49.3977
	Experiment4
		Actb	IAP	KvDMR1	IG-DMR	Meg3-DMR
	BJ	0.890008	106.916	52.1879	72.6269	51.9248
	Zfp57-/-; Meg3 pro-/-	2.08055	103.973	0.376447	0.991385	55.9286

## Sheet: Fig.4e
Relative expression level normalized to Gapdh
	Experiment 1					Experiment 2					Experiment 3					Experiment 4
		Meg3/Gapdh	Rian/Gapdh	Mirg/Gapdh			Meg3/Gapdh	Rian/Gapdh	Mirg/Gapdh			Meg3/Gapdh	Rian/Gapdh	Mirg/Gapdh			Meg3/Gapdh
	BJ	5927.6	0.291667	34.058		BJ	244.444	0.55414	63.3758		BJ	5927.6	0.736527	185.03		BJ	3239.52
	Zfp57-/-; Meg3 pro-/-	35.7377	0.00576271	1.33559		Zfp57-/-; Meg3 pro-/-	4.97326	0.00144444	0.379085		Zfp57-/-; Meg3 pro-/-	87.5	0.0122368	1.83553		Zfp57-/-; Meg3 pro-/-	35.7377
		Meg3/Gapdh	Rian/Gapdh	Mirg/Gapdh			Meg3/Gapdh	Rian/Gapdh	Mirg/Gapdh			Meg3/Gapdh	Rian/Gapdh	Mirg/Gapdh			Meg3/Gapdh
	BJ	1	1	1		BJ	1	1	1		BJ	1	1	1		BJ	1
	Zfp57-/-; Meg3 pro-/-	0.00602903	0.0197579	0.0392153		Zfp57-/-; Meg3 pro-/-	0.0203452	0.00260664	0.00598154		Zfp57-/-; Meg3 pro-/-	0.0147615	0.0166142	0.00992016		Zfp57-/-; Meg3 pro-/-	0.0110318
	average					STDEV
		Meg3/Gapdh	Rian/Gapdh	Mirg/Gapdh			Meg3/Gapdh	Rian/Gapdh	Mirg/Gapdh
	WT	1	1	1		WT	0	0	0
	Zfp57-/-; Meg3 pro-/-	0.0130419	0.0129929	0.0183723		Zfp57-/-; Meg3 pro-/-	0.00604195	0.00913108	0.0181576

## Sheet: Fig.4g
Allele-soecific qPCR
values normalized to mitochondrial gene
		Experiment 1				Experiment 2				Experiment 3
		Meg3 BL6	Meg3 JF1			Meg3 BL6	Meg3 JF1			Meg3 BL6	Meg3 JF1
	Zfp57-/-; Meg3 pro-/- early	2.61856	4.74227		Zfp57-/-; Meg3 pro-/- early	4.73504	4.80342		Zfp57-/-; Meg3 pro-/- early	2.24033	33.7017
	Zfp57-/-; Meg3 pro-/- late	0.125203	0.364228		Zfp57-/-; Meg3 pro-/- late	0.470221	0.236765		Zfp57-/-; Meg3 pro-/- late	0.168571	0.54
	normalized to early
		Experiment 1				Experiment 2				Experiment 3
		Meg3 BL6	Meg3 JF1			Meg3 BL6	Meg3 JF1			Meg3 BL6	Meg3 JF1
	Zfp57-/-; Meg3 pro-/- early	1	1		Zfp57-/-; Meg3 pro-/- early	1	1		Zfp57-/-; Meg3 pro-/- early	1	1
	Zfp57-/-; Meg3 pro-/- late	0.0478138	0.0768045		Zfp57-/-; Meg3 pro-/- late	0.0993065	0.0492909		Zfp57-/-; Meg3 pro-/- late	0.075244	0.016023
	average				STDEV
		Meg3 BL6	Meg3 JF1			Meg3 BL6	Meg3 JF1
	Early	1	1		Early	0	0
	Late	0.0741214	0.0473728		Late	0.0257647	0.0304362

## Sheet: Fig.5c
DNA methylation sensitive qPCR result
100*[value from Hpa2+ normalized to Col1a2]/ [value from Hpa2- normalized to Col1a2]
								average	Actb	IAP	KvDMR1	IG-DMR	Meg3-DMR
	Experiment1							BJ	1.09237	99.4776	46.8031	46.7606	55.9814
		Actb	IAP	KvDMR1	IG-DMR	Meg3-DMR		ΔMeg3-C1	2.59977	90.2459	43.5211	41.3588	45.9141
	BJ	1.20036	105.559	44.8711	39.7919	44.6485
	ΔMeg3-C1	2.70341	96.9219	43.6392	37.903	30.0362
								STDEV	Actb	IAP	KvDMR1	IG-DMR	Meg3-DMR
	Experiment2							BJ	0.203378	10.0087	3.91739	17.7801	11.6368
		Actb	IAP	KvDMR1	IG-DMR	Meg3-DMR		ΔMeg3-C1	3.5902	6.86858	12.9657	7.9796	12.812
	BJ	1.32263	100.36	43.1598	32.203	55.2223
	ΔMeg3-C1	0.0541782	93.9523	38.9582	34.6277	60.2904		BJ	0.87	1.87	2.87	3.87	4.87
								ΔMeg3-C1	1.12	2.12	3.12	4.12	5.12
	Experiment3
		Actb	IAP	KvDMR1	IG-DMR	Meg3-DMR
	BJ	0.956508	85.0751	46.9934	42.4204	72.1301
	ΔMeg3-C1	0	81.2252	61.132	52.8509	42.6317
	Experiment4
		Actb	IAP	KvDMR1	IG-DMR	Meg3-DMR
	BJ	0.890008	106.916	52.1879	72.6269	51.9248
	ΔMeg3-C1	7.6415	88.8843	30.3549	40.0535	50.698

## Sheet: Fig.7c
DNA methylation sensitive qPCR result
100*[value from Hpa2+ normalized to Col1a2]/ [value from Hpa2- normalized to Col1a2]
	Experiment1								average	Actb	IAP	KvDMR1	IG-DMR	Meg3-DMR
		Actb	IAP	KvDMR1	IG-DMR	Meg3-DMR			BJ	1.09237	99.4776	48.0304	54.7673	53.6914
	BJ	1.20036	105.559	44.8711	39.7919	44.6485			NPC	28.1451	103.645	47.154	48.6515	57.0478
	NPC	27.3163	97.2024	48.0681	69.9845	64.9365
	Experiment2								STDEV	Actb	IAP	KvDMR1	IG-DMR	Meg3-DMR
		Actb	IAP	KvDMR1	IG-DMR	Meg3-DMR			BJ	0.203378	10.0087	17.2911	13.3418	6.50137
	BJ	1.32263	100.36	32.203	55.2223	55.5556			NPC	6.53599	15.8942	5.45471	15.9727	13.2408
	NPC	37.189	100.961	50.6822	42.9657	69.68
									BJ	0.87	1.87	2.87	3.87	4.87
	Experiment3								NPC	1.12	2.12	3.12	4.12	5.12
		Actb	IAP	KvDMR1	IG-DMR	Meg3-DMR
	BJ	0.956508	85.0751	42.4204	72.1301	54.471
	NPC	21.5947	89.9397	39.1835	32.0093	53.6279
	Experiment4
		Actb	IAP	KvDMR1	IG-DMR	Meg3-DMR
	BJ	0.890008	106.916	72.6269	51.9248	60.0904
	NPC	26.4806	126.478	50.6824	49.6467	39.9466

## Sheet: Fig.7g
Allele-soecific qPCR
values normalized to mitochondrial gene
		Experiment 1				Experiment 2				Experiment 3
		Meg3 BL6	Meg3 JF1			Meg3 BL6	Meg3 JF1			Meg3 BL6	Meg3 JF1
	BJ early	3.2439	0.187805		BJ early	1.17817	0.0710468		BJ early	2.13483	0.105805
	BJ late	0.470466	1.26425		BJ late	0.187075	0.289796		BJ late	0.256842	0.507368
	NPC early	23.0678	24.3658		NPC early	6.81614	22.4215		NPC early	4.03209	2.99733
	NPC late	1.72113	2.74648		NPC late	0	4.53237		NPC late	0.342453	0.820755
	normalized to early
		Experiment 1				Experiment 2				Experiment 3
		Meg3 BL6	Meg3 JF1			Meg3 BL6	Meg3 JF1			Meg3 BL6	Meg3 JF1
	BJ early	1	1		BJ early	1	1		BJ early	1	1
	BJ late	0.145031	6.73171		BJ late	0.158784	4.07895		BJ late	0.12031	4.79531
	NPC early	1	1		JB early	1	1		JB early	1	1
	NPC late	0.0746115	0.112719		JB late	0	0.202144		JB late	0.0849319	0.273829
	average				STDEV
		Meg3 BL6	Meg3 JF1			Meg3 BL6	Meg3 JF1
BJ	Early	1	1		Early	0	0
	Late	0.141375	5.20199		Late	0.0194956	1.37235
NPC	Early	1	1		Early	0	0
	Late	0.0531811	0.196231		Late	0.0463444	0.0807178

[truncated: 17 more sheets: Suppl.Fig2c, Suppl.Fig.2e, Suppl.Fig.2f, Suppl.Fig.2j, Suppl.Fig.3a, Suppl.Fig.3b, Suppl.Fig.3c-d, Suppl.Fig.3g, Suppl.Fig.5d, Suppl.Fig.6d, Suppl.Fig.6e, Suppl.Fig.6f-g, Suppl.Fig.8c, Suppl.Fig.8f, Fig.4-Zfp57KOMeg3pro, Suppl.Fig.4-Ori-, Suppl.Fig6-dMeg3C1]
